# Supplementary material for: Identification and expression analysis of the GLK gene family in tea plant (Camellia sinensis) and a functional study of CsGLK54 under low-temperature stress
Source: Sci Rep. 2024 May 30;14:12465. doi: 10.1038/s41598-024-63323-1 (PMC11139860; doi:10.1038/s41598-024-63323-1)
Supplement: Supplementary file 1 — Supplementary Information. [file 41598_2024_63323_MOESM1_ESM.zip]

Archive with 8 entries (8 files):
- Supplementary Fig. 10A.pdf
- Supplementary tables legend.doc
- Table S1.xlsx
- Table S2.xlsx
- Table S3.xlsx
- Table S4.xlsx
- Table S5.xlsx
- Table S6.xlsx
