# Supplementary material for: Identification and expression analysis of the GLK gene family in tea plant (Camellia sinensis) and a functional study of CsGLK54 under low-temperature stress
Source: Sci Rep. 2024 May 30;14:12465. doi: 10.1038/s41598-024-63323-1 (PMC11139860; doi:10.1038/s41598-024-63323-1)
Supplement: Supplementary file 1 — Supplementary Information. [file 41598_2024_63323_MOESM1_ESM.zip › Table S1.xlsx]

## Sheet: Sheet1
Table S1.Expression profiles of low temperature transcripts of tea plant GLKs FPKM values
gene ID	ID	CK-1	CK-2	CA-6h-1	CA-6h-2	CA-7d-1	CA-7d-2	DA-7d-1	DA-7d-2
CSS0004133.1	CsGLK1	2.29	3.73	3.08	2.14	1.67	1.52	6.69	3.83
CSS0006502.1	CsGLK10	0	0	0	0	0	0	0	0
CSS0023102.1	CsGLK11	1.88	1.23	5.97	4.04	4.43	4.03	3.02	2.65
CSS0001889.1	CsGLK12	65.39	60.68	71.83	52.1	41.17	39.76	52.72	47.67
CSS0042562.1	CsGLK13	15.31	22.03	27.02	23.54	41	41.61	41.66	38.99
CSS0031217.1	CsGLK14	0	0.16	0.33	0	0.32	0	0	0
CSS0037737.1	CsGLK15	11.5	8.12	14.44	12.14	9.86	9.18	11.26	9.11
CSS0007741.1	CsGLK16	4.34	2.07	3.96	0.96	1.13	0	3.33	5.95
CSS0045704.1	CsGLK17	26.19	23.02	10.69	5.3	8.63	6.69	23.84	27.77
CSS0047937.1	CsGLK18	0.22	0	0	0	0	0	0	0
CSS0031273.1	CsGLK19	0.54	0.41	1.97	2.86	0.56	1.96	0	0
CSS0042630.3	CsGLK2	81.98	59.72	99.96	106.09	96.3	102.78	73.54	56.49
CSS0039772.1	CsGLK20	59.89	55.7	83.26	79.34	86.28	91.66	29.31	36.49
CSS0000687.1	CsGLK21	164.71	152.02	136.12	89.64	80.34	83.91	127.66	119.38
CSS0018792.1	CsGLK22	11.21	9.69	15.18	8.07	8.82	5.98	10.11	23.49
CSS0007601.1	CsGLK23	20.25	12.58	14.97	16.52	7.53	6.56	6.07	5.54
CSS0003450.1	CsGLK24	0.61	0	0	0	0.78	0	0	0
CSS0023963.1	CsGLK25	13.94	25.39	18.52	21.3	10.53	8.33	46.69	28.39
CSS0049738.1	CsGLK26	15.63	8.93	29.73	14.68	22.15	23.44	9.96	16.84
CSS0006880.1	CsGLK27	0.83	1.96	0.69	0.43	0.53	1.03	1.63	3.54
CSS0044249.1	CsGLK28	37.31	34.29	33.8	42.51	34.52	37.34	30.59	25.13
CSS0019219.1	CsGLK29	12.03	12.89	14.85	9.75	6.81	6.27	5.61	7.57
CSS0023934.1	CsGLK3	11.64	13.85	11.78	11.7	9.49	9.56	12.12	10.91
CSS0013426.1	CsGLK30	2.58	2.15	3.87	3.23	5.01	4.62	1.7	3.35
CSS0039789.1	CsGLK31	2.58	2.15	3.87	3.23	5.01	4.62	1.7	3.35
CSS0026556.1	CsGLK32	6.18	9.17	11.57	3.84	3.88	7.7	15.82	13.52
CSS0043198.1	CsGLK33	0.22	0	0	0	0	0	0	0
CSS0049732.1	CsGLK34	0.22	0	0	0	0	0	0	0
CSS0006078.1	CsGLK35	11.71	12.91	90.51	77.39	14.38	17	3.28	6.09
CSS0036129.1	CsGLK36	10.63	13.95	18.26	14.96	6.96	3.48	8.23	22.75
CSS0031258.1	CsGLK37	21.26	33.34	249.09	177.38	34.41	28.22	12.98	19.82
CSS0003719.1	CsGLK38	4.96	4.84	87.06	106.45	79.02	81.66	5.17	5.34
CSS0026971.1	CsGLK39	18.95	14.01	21.87	25.54	20.86	26.49	18.31	18.96
CSS0044539.1	CsGLK4	0	0	0	0.34	0	0	0.15	0.6
CSS0017468.1	CsGLK40	15.39	13.77	18.83	13.85	9.83	11.04	18.2	18.55
CSS0024543.1	CsGLK41	0	0.1	0	0	0	0	0	0
CSS0006111.1	CsGLK42	59.33	59.65	58.96	53.68	49.53	55.02	45.22	38.54
CSS0001412.1	CsGLK43	1.96	1.86	3.72	3.43	0.94	0.91	5.61	4.76
CSS0018618.1	CsGLK44	0.91	1.84	1.18	1.74	0.12	0.84	1.77	2.15
CSS0024071.1	CsGLK45	7.61	7.6	11.53	11.18	12.61	15.1	7.19	5.77
CSS0041137.1	CsGLK46	17.33	16.72	7.07	6.44	5.5	4.59	21.36	28.79
CSS0017966.1	CsGLK47	6.96	3.86	6.17	8.19	2.77	3.24	1.71	2.91
CSS0005408.1	CsGLK48	2.39	1.38	6.12	2.29	1.33	1.21	0.68	2.09
CSS0015223.1	CsGLK49	56.58	49.53	37.66	32.63	26.74	30.29	38.89	46.06
CSS0039972.1	CsGLK5	2.87	4.69	5.06	5.18	2.39	3.5	6.26	9.92
CSS0047374.1	CsGLK50	1.46	8.49	7.52	3.29	3.87	0	8.62	0
CSS0007827.1	CsGLK51	5.84	3.77	2.41	3.05	1.1	1.06	1.37	1.28
CSS0037714.2	CsGLK52	31.55	40.76	43.78	32.83	35.73	33.31	46.95	40.96
CSS0021269.1	CsGLK53	8.98	10.64	9.4	9.36	7.73	6.32	10.6	11.57
CSS0038558.1	CsGLK54	93.05	73.34	198.95	164.25	219.64	226.04	79.16	73.59
CSS0008911.1	CsGLK55	65.01	55.05	67.45	62.63	45.71	43.23	59.71	48.98
CSS0027631.1	CsGLK56	38.7	33.67	18.15	20.74	23.22	20.12	26.92	28.06
CSS0031744.1	CsGLK57	2.7	3.68	3.2	3.77	2.36	1.75	4.08	2.6
CSS0043810.1	CsGLK58	12.67	14.92	9.67	8.67	10.44	11.25	15.76	14.19
CSS0010394.1	CsGLK59	30.63	31.48	44.04	41.16	54.04	55.75	15.38	13.31
CSS0049001.1	CsGLK6	31.23	12.61	14.6	11.28	8.96	5.13	18.44	21.27
CSS0035819.1	CsGLK60	17.95	16.57	27.95	25.34	36.03	41.67	7.12	3.79
CSS0018275.1	CsGLK61	0	0.37	0.39	0.6	0	0.81	0.71	0.18
CSS0041856.1	CsGLK62	2.93	8.36	6.04	2.91	3.86	4.92	4.92	4.73
CSS0044591.1	CsGLK63	8.1	2.95	7.55	7.61	4.29	1.9	3.74	6.51
CSS0043572.1	CsGLK64	0	0	0	0	0	0	0	0
CSS0023343.1	CsGLK65	0.78	2.11	1.48	2.2	2.15	2.09	1.8	0.66
CSS0019363.1	CsGLK66	12.45	11.89	12.29	8.03	7.7	5.57	20.16	15.11
CSS0034150.1	CsGLK7	6.67	4.85	11.45	13.37	18.48	21.7	6.77	3.84
CSS0011420.1	CsGLK8	2.31	1.46	1.43	1.06	1.11	1.32	2.23	1.42
CSS0014748.1	CsGLK9	42.41	28.69	78.33	70.83	43.34	38.67	14.38	17.63
