# Supplementary material for: Identification and expression analysis of the GLK gene family in tea plant (Camellia sinensis) and a functional study of CsGLK54 under low-temperature stress
Source: Sci Rep. 2024 May 30;14:12465. doi: 10.1038/s41598-024-63323-1 (PMC11139860; doi:10.1038/s41598-024-63323-1)
Supplement: Supplementary file 1 — Supplementary Information. [file 41598_2024_63323_MOESM1_ESM.zip › Table S2.xlsx]

## Sheet: Sheet1
Table S2.The primers used for this study
Gene name	F/R(Primer)	Sequence (5'-3')
pSAK277-CsGLK54-F	Forward	actagtggatccaaagaattcATGTATCACGCCAAGAAATTTTCA
pSAK277-CsGLK54-R	Reverse	tcattaaagcaggactctagaCTAGTCCTCTTCTGGTGGGACAA
NbPOD-F	Forward	TCCTGGAGTTGTTGCCTTGCTAG
NbPOD-R	Reverse	GCTTAGTCCTCTTGTCCGTTGCTA
NbSOD-F	Forward	CAACTCCACGGCTTCCAGAC
NbSOD-R	Reverse	TGGGTCCTGATTAGCAGTGGT
NbCAT-F	Forward	AGGTACCGCTCATTCACACC
NbCAT-R	Reverse	AAGCAAGCTTTTGACCCAGA
Nbactin-F	Forward	GTTGCTATACAAGCTGTTCTCTCG
Nbactin-R	Reverse	GTCAAGACGAAGAATGACATGTGG
p1300-CsGLK54-F	Forward	caaatcgactctagaaagcttATGTATCACGCCAAGAAATTTTCA
p1300-CsGLK54-R	Reverse	gcccttgctcaccatggtaccTCCTCTTCTGGTGGGACAA
