# Supplementary material for: Identification and expression analysis of the GLK gene family in tea plant (Camellia sinensis) and a functional study of CsGLK54 under low-temperature stress
Source: Sci Rep. 2024 May 30;14:12465. doi: 10.1038/s41598-024-63323-1 (PMC11139860; doi:10.1038/s41598-024-63323-1)
Supplement: Supplementary file 1 — Supplementary Information. [file 41598_2024_63323_MOESM1_ESM.zip › Table S3.xlsx]

## Sheet: Sheet1
Table S3.Physical and chemical properties of GLK proteins in Camellia sinensis
Gene name	Gene ID	Amino acids（aa）	Chr	location	Open reading frame (bp)	Molecular Weight(kDa)	pI
CsGLK1	CSS0004133.1	388	Chr1	125927391-125948401	1164	42.8816	6.7
CsGLK2	CSS0042630.3	348	Chr1	5166865-5173987	1044	38.7441	5.32
CsGLK3	CSS0023934.1	250	Chr1	117052444-117054662	750	27.8462	10.05
CsGLK4	CSS0044539.1	286	Chr1	194296853-194299074	858	31.9293	8.54
CsGLK5	CSS0039972.1	453	Chr2	55963193-55972892	1359	50.1696	6.86
CsGLK6	CSS0049001.1	385	Chr3	14497450-14499730	1155	42.5478	8.47
CsGLK7	CSS0034150.1	298	Chr4	138908304-138910584	894	32.9519	5.57
CsGLK8	CSS0011420.1	342	Chr4	188988816-188990564	1026	38.5177	7.22
CsGLK9	CSS0014748.1	390	Chr4	106104011-106107124	1170	43.6859	6.17
CsGLK10	CSS0006502.1	324	Chr4	131665280-131667056	972	36.6228	6.36
CsGLK11	CSS0023102.1	314	Chr4	17185120-17189339	942	34.6448	6.95
CsGLK12	CSS0001889.1	433	Chr5	109020611-109028465	1299	47.7641	6.47
CsGLK13	CSS0042562.1	686	Chr6	41056441-41066639	2058	74.6825	6.42
CsGLK14	CSS0031217.1	285	Chr6	28314264-28318894	855	32.3043	9.19
CsGLK15	CSS0037737.1	572	Chr6	7338807-7343330	1716	64.5716	5.8
CsGLK16	CSS0007741.1	477	Chr6	61166921-61169904	1431	51.9017	6.5
CsGLK17	CSS0045704.1	356	Chr6	13777227-13778889	1068	40.1102	8.57
CsGLK18	CSS0047937.1	238	Chr6	45661755-45663836	714	27.1312	6.06
CsGLK19	CSS0031273.1	477	Chr6	60415340-60418566	1431	51.9919	6.58
CsGLK20	CSS0039772.1	489	Chr7	76609036-76619955	1467	54.0684	5.45
CsGLK21	CSS0000687.1	440	Chr7	58555200-58559618	1320	47.4434	6.28
CsGLK22	CSS0018792.1	376	Chr7	201928-204235	1128	41.592	8.27
CsGLK23	CSS0007601.1	377	Chr7	699001-701069	1131	41.679	8.27
CsGLK24	CSS0003450.1	410	Chr8	134932824-134935058	1230	46.6831	8.22
CsGLK25	CSS0023963.1	296	Chr9	30619262-30626930	888	31.9142	6.39
CsGLK26	CSS0049738.1	679	Chr9	6270660-6276132	2037	74.5827	5.56
CsGLK27	CSS0006880.1	325	Chr9	123807459-123810794	975	36.2114	6.96
CsGLK28	CSS0044249.1	290	Chr10	144027289-144029380	870	31.2739	6.22
CsGLK29	CSS0019219.1	272	Chr10	137618503-137623650	816	30.907	8.3
CsGLK30	CSS0013426.1	595	Chr10	8419100-8424797	1785	66.6093	6.08
CsGLK31	CSS0039789.1	595	Chr10	9042578-9047999	1785	66.6093	6.08
CsGLK32	CSS0026556.1	292	Chr10	143873558-143874584	876	31.9041	6.29
CsGLK33	CSS0043198.1	162	Chr10	140457503-140458436	486	17.9473	9.21
CsGLK34	CSS0049732.1	162	Chr10	140910339-140911272	486	17.9473	9.21
CsGLK35	CSS0006078.1	287	Chr10	32873850-32875167	861	32.0466	6.12
CsGLK36	CSS0036129.1	420	Chr10	165597219-165600021	1260	46.7392	7.04
CsGLK37	CSS0031258.1	397	Chr10	32618279-32621692	1191	43.6612	7.7
CsGLK38	CSS0003719.1	318	Chr11	66026281-66028864	954	34.904	5.89
CsGLK39	CSS0026971.1	479	Chr11	87461530-87465791	1437	52.2754	5.49
CsGLK40	CSS0017468.1	573	Chr11	27269355-27273709	1719	64.5868	6.01
CsGLK41	CSS0024543.1	400	Chr11	6235734-6237292	1200	45.2775	5.45
CsGLK42	CSS0006111.1	284	Chr12	122342467-122346104	852	31.7038	9.08
CsGLK43	CSS0001412.1	354	Chr12	126646066-126651938	1062	39.6041	7.33
CsGLK44	CSS0018618.1	340	Chr12	76523537-76525316	1020	38.1408	7.23
CsGLK45	CSS0024071.1	668	Chr12	27400297-27419246	2004	71.8863	6.3
CsGLK46	CSS0041137.1	293	Chr13	40176187-40178190	879	31.5904	6.29
CsGLK47	CSS0017966.1	412	Chr13	899787-902692	1236	46.2632	6.78
CsGLK48	CSS0005408.1	375	Chr13	1851896-1854544	1125	41.8963	6.73
CsGLK49	CSS0015223.1	487	Chr13	77400743-77410969	1461	52.8758	5.26
CsGLK50	CSS0047374.1	137	Chr14	30539257-30541051	411	15.5205	9.88
CsGLK51	CSS0007827.1	458	Chr14	95838707-95841430	1374	50.2831	6.38
CsGLK52	CSS0037714.2	554	Chr14	34336782-34343114	1662	61.7488	5.39
CsGLK53	CSS0021269.1	367	Contig14	16493-22502	1101	41.3558	8.28
CsGLK54	CSS0038558.1	242	Contig135	464495-469690	726	26.1867	9.13
CsGLK55	CSS0008911.1	339	Contig149	492337-498750	1017	36.599	6.32
CsGLK56	CSS0027631.1	313	Contig149	507717-515150	939	34.4028	6.14
CsGLK57	CSS0031744.1	366	Contig287	79856-81708	1098	41.0911	6.21
CsGLK58	CSS0043810.1	668	Contig364	2958-21280	2004	71.9593	6.41
CsGLK59	CSS0010394.1	677	Contig534	58324-68671	2031	73.5922	6.01
CsGLK60	CSS0035819.1	479	Contig653	11723-20908	1437	52.3805	5.49
CsGLK61	CSS0018275.1	426	Contig865	98336-100569	1278	48.6863	7.75
CsGLK62	CSS0041856.1	213	Contig995	946-4056	639	24.0506	9.52
CsGLK63	CSS0044591.1	459	Contig1019	353441-356364	1377	50.4022	6.4
CsGLK64	CSS0043572.1	237	Contig1113	259705-261760	711	27.0031	6.06
CsGLK65	CSS0023343.1	200	Contig1143	718099-720828	600	22.654	9.63
CsGLK66	CSS0019363.1	469	Contig1181	174525-186979	1407	51.325	5.26
