# Supplementary material for: Identification and expression analysis of the GLK gene family in tea plant (Camellia sinensis) and a functional study of CsGLK54 under low-temperature stress
Source: Sci Rep. 2024 May 30;14:12465. doi: 10.1038/s41598-024-63323-1 (PMC11139860; doi:10.1038/s41598-024-63323-1)
Supplement: Supplementary file 1 — Supplementary Information. [file 41598_2024_63323_MOESM1_ESM.zip › Table S4.xlsx]

## Sheet: Sheet1
Table S4.Structural classification of tea plant GLK gene family members
No.	Gene name	Gene ID	Myb_DNA-binding Domain	Additional Domain Name
1	CsGLK3	CSS0023934.1	Myb_DNA-binding	No additional domain
	CsGLK1	CSS0004133.1
	CsGLK4	CSS0044539.1
	CsGLK5	CSS0039972.1
	CsGLK41	CSS0024543.1
	CsGLK38	CSS0003719.1
	CsGLK43	CSS0001412.1
	CsGLK46	CSS0041137.1
	CsGLK50	CSS0047374.1
	CsGLK6	CSS0049001.1
	CsGLK9	CSS0014748.1
	CsGLK11	CSS0023102.1
	CsGLK8	CSS0011420.1
	CsGLK10	CSS0006502.1
	CsGLK7	CSS0034150.1
	CsGLK12	CSS0001889.1
	CsGLK14	CSS0031217.1
	CsGLK18	CSS0047937.1
	CsGLK21	CSS0000687.1
	CsGLK27	CSS0006880.1
	CsGLK34	CSS0049732.1
	CsGLK33	CSS0043198.1
	CsGLK28	CSS0044249.1
	CsGLK32	CSS0026556.1
	CsGLK53	CSS0021269.1
	CsGLK57	CSS0031744.1
	CsGLK64	CSS0043572.1
2	CsGLK2	CSS0042630.3	Myb_DNA-binding	Myb_CC_LHEQLE
	CsGLK39	CSS0026971.1
	CsGLK42	CSS0006111.1
	CsGLK44	CSS0018618.1
	CsGLK49	CSS0015223.1
	CsGLK47	CSS0017966.1
	CsGLK48	CSS0005408.1
	CsGLK17	CSS0045704.1
	CsGLK20	CSS0039772.1
	CsGLK23	CSS0007601.1
	CsGLK22	CSS0018792.1
	CsGLK25	CSS0023963.1
	CsGLK36	CSS0036129.1
	CsGLK29	CSS0019219.1
	CsGLK54	CSS0038558.1
	CsGLK56	CSS0027631.1
	CsGLK55	CSS0008911.1
	CsGLK60	CSS0035819.1
	CsGLK62	CSS0041856.1
	CsGLK65	CSS0023343.1
	CsGLK66	CSS0019363.1
3	CsGLK51	CSS0007827.1	Myb_DNA-binding	coiled coil
	CsGLK19	CSS0031273.1
	CsGLK16	CSS0007741.1
	CsGLK24	CSS0003450.1
	CsGLK37	CSS0031258.1
	CsGLK35	CSS0006078.1
	CsGLK61	CSS0018275.1
	CsGLK63	CSS0044591.1
4	CsGLK40	CSS0017468.1	Myb_DNA-binding	REC domain
	CsGLK45	CSS0024071.1
	CsGLK52	CSS0037714.2
	CsGLK15	CSS0037737.1
	CsGLK13	CSS0042562.1
	CsGLK26	CSS0049738.1
	CsGLK30	CSS0013426.1
	CsGLK31	CSS0039789.1
	CsGLK58	CSS0043810.1
	CsGLK59	CSS0010394.1
