# Supplementary material for: Identification and expression analysis of the GLK gene family in tea plant (Camellia sinensis) and a functional study of CsGLK54 under low-temperature stress
Source: Sci Rep. 2024 May 30;14:12465. doi: 10.1038/s41598-024-63323-1 (PMC11139860; doi:10.1038/s41598-024-63323-1)
Supplement: Supplementary file 1 — Supplementary Information. [file 41598_2024_63323_MOESM1_ESM.zip › Table S5.xlsx]

## Sheet: Sheet1
Table S5.Expression levels of eight candidate genes under low temperature stress.
gene ID	ID	CK	6h	7d	RC7d
CSS0038558.1	CsGLK54	1.00254	1.42351	2.15344	1.48444
CSS0003719.1	CsGLK38	1.00152	6.64393	8.95191	1.08271
CSS0023102.1	CsGLK11	1.03355	1.33374	2.00556	0.768859
CSS0041137.1	CsGLK46	1.01301	0.457142	0.982999	0.367541
CSS0034150.1	CsGLK7	1.01024	0.319595	0.587986	0.389573
CSS0042562.1	CsGLK13	1.01889	0.365966	0.733824	0.209429
CSS0045704.1	CsGLK17	1.01844	1.77661	1.1647	0.499141
CSS0035819.1	CsGLK60	1.02334	1.37649	1.34104	0.54198
