# Supplementary material for: Identification and expression analysis of the GLK gene family in tea plant (Camellia sinensis) and a functional study of CsGLK54 under low-temperature stress
Source: Sci Rep. 2024 May 30;14:12465. doi: 10.1038/s41598-024-63323-1 (PMC11139860; doi:10.1038/s41598-024-63323-1)
Supplement: Supplementary file 1 — Supplementary Information. [file 41598_2024_63323_MOESM1_ESM.zip › Table S6.xlsx]

## Sheet: Sheet1
Table S6. Content of 5 physiological indicators of low temperature treatment and qRT-PCR validation of enzyme activity genes
Physiological indicators	Values		gene ID	Values
	EV	CsGLK54		EV	CsGLK54
CAT(U·g-1·min-1)	16.2639	14.0833	NbCAT	1.0106	0.9457
POD(U·g-1·min-1)	217.778	271.944	NbPOD	1.014	1.664
SOD(U·g-1)	339.798	398.888	NbSOD	1.023	4.8082
Relative electrical conductivity(%)	0.9086	0.9105
MDA(umol/L)	0.0383	0.0184
